# Supplementary material for: Genome-Wide Analysis of Soybean Polyamine Oxidase Genes Reveals Their Roles in Flower Development and Response to Abiotic Stress
Source: Plants (Basel). 2025 Jun 18;14(12):1867. doi: 10.3390/plants14121867 (PMC12196569; doi:10.3390/plants14121867)
Supplement: Supplementary file 1 [file plants-14-01867-s001.zip]

Archive with 8 entries (8 files):
- Figure S1.tif
- Figure S2.tif
- Figure S3.tif
- Table S1.pdf
- Table S2.pdf
- Table S3.xlsx
- Table S4.xlsx
- Table S5.xlsx
