# Supplementary material for: Genome-Wide Analysis of Soybean Polyamine Oxidase Genes Reveals Their Roles in Flower Development and Response to Abiotic Stress
Source: Plants (Basel). 2025 Jun 18;14(12):1867. doi: 10.3390/plants14121867 (PMC12196569; doi:10.3390/plants14121867)
Supplement: Supplementary file 1 [file plants-14-01867-s001.zip › Table S3.xlsx]

## Sheet: Sheet1
Table S3. The cis-acting elements in promoters of GmPAOs.
Gene	Elements	Sequence	Position	Regulatory pathway
GmPAO1	ABRE	TACGGTC	514	abscisic acid responsive
GmPAO1	ABRE	ACGTG	1399	abscisic acid responsive
GmPAO1	ABRE	ACGTG	1779	abscisic acid responsive
GmPAO1	ARE	AAACCA	1506	anaerobic induction
GmPAO1	circadian	CAAAGATATC	879	circadian control
GmPAO1	circadian	CAAAGATATC	1208	circadian control
GmPAO1	circadian	CAAAGATATC	1332	circadian control
GmPAO1	GCN4_motif	TGAGTCA	1713	endosperm expression
GmPAO1	TGACG-motif	TGACG	925	MeJA-responsive
GmPAO1	TGACG-motif	TGACG	1846	MeJA-responsive
GmPAO1	TGACG-motif	TGACG	1957	MeJA-responsive
GmPAO1	CGTCA-motif	CGTCA	925	MeJA-responsive
GmPAO1	CGTCA-motif	CGTCA	1846	MeJA-responsive
GmPAO1	CGTCA-motif	CGTCA	1957	MeJA-responsive
GmPAO1	CAT-box	GCCACT	1952	meristem expression
GmPAO1	TCA-element	CCATCTTTTT	375	salicylic acid responsive
GmPAO2	ABRE	TACGGTC	946	abscisic acid responsive
GmPAO2	ABRE	CACGTG	1146	abscisic acid responsive
GmPAO2	ABRE	ACGTG	1147	abscisic acid responsive
GmPAO2	ABRE	CACGTG	1519	abscisic acid responsive
GmPAO2	ABRE	ACGTG	1520	abscisic acid responsive
GmPAO2	ABRE	ACGTG	1545	abscisic acid responsive
GmPAO2	ABRE	ACGTG	1759	abscisic acid responsive
GmPAO2	ARE	AAACCA	195	anaerobic induction
GmPAO2	ARE	AAACCA	577	anaerobic induction
GmPAO2	ARE	AAACCA	604	anaerobic induction
GmPAO2	ARE	AAACCA	1714	anaerobic induction
GmPAO2	ARE	AAACCA	1898	anaerobic induction
GmPAO2	circadian	CAAAGATATC	662	circadian control
GmPAO2	MBSI	aaaAaaC(G/C)GTTA	107	flavonoid biosynthetic genes regulation
GmPAO2	GARE-motif	TCTGTTG	1988	gibberellin-responsive
GmPAO2	P-box	CCTTTTG	1969	gibberellin-responsive
GmPAO2	P-box	CAACAAACCCCTT	1961	gibberellin-responsive
GmPAO2	CGTCA-motif	CGTCA	1349	MeJA-responsive
GmPAO2	TGACG-motif	TGACG	1349	MeJA-responsive
GmPAO2	O2-site	GATGA(C/T)(A/G)TG(A/G)	923	zein metabolism regulation
GmPAO3	ABRE	GCCGCGTGGC	1340	abscisic acid responsive
GmPAO3	ARE	AAACCA	239	anaerobic induction
GmPAO3	ARE	AAACCA	1739	anaerobic induction
GmPAO3	ARE	AAACCA	1829	anaerobic induction
GmPAO3	TGA-element	AACGAC	1952	auxin-responsive
GmPAO3	circadian	CAAAGATATC	585	circadian control
GmPAO3	TC-rich repeats	ATTCTCTAAC	1184	defense and stress responsive
GmPAO3	CGTCA-motif	CGTCA	1992	MeJA-responsive
GmPAO3	TGACG-motif	TGACG	1992	MeJA-responsive
GmPAO3	CAT-box	GCCACT	366	meristem expression
GmPAO3	O2-site	GATGATGTGG	1584	zein metabolism regulation
GmPAO4	ABRE	GACACGTGGC	1522	abscisic acid responsive
GmPAO4	ABRE	CACGTG	1524	abscisic acid responsive
GmPAO4	ABRE	ACGTG	1525	abscisic acid responsive
GmPAO4	ARE	AAACCA	1520	anaerobic induction
GmPAO4	TGA-element	AACGAC	1602	auxin-responsive
GmPAO4	circadian	CAAAGATATC	1300	circadian control
GmPAO4	MBS	CAACTG	1393	drought-inducibility
GmPAO4	GARE-motif	TCTGTTG	1915	gibberellin-responsive
GmPAO4	TGACG-motif	TGACG	392	MeJA-responsive
GmPAO4	TGACG-motif	TGACG	1579	MeJA-responsive
GmPAO4	TGACG-motif	TGACG	1818	MeJA-responsive
GmPAO4	CGTCA-motif	CGTCA	392	MeJA-responsive
GmPAO4	CGTCA-motif	CGTCA	1579	MeJA-responsive
GmPAO4	CGTCA-motif	CGTCA	1818	MeJA-responsive
GmPAO4	HD-Zip 1	CAAT(A/T)ATTG	105	palisade mesophyll cell differentiation
GmPAO5	ABRE	ACGTG	1370	abscisic acid responsive
GmPAO5	ARE	AAACCA	1071	anaerobic induction
GmPAO5	GC-motif	CCCCCG	1847	anaerobic induction
GmPAO5	MBS	CAACTG	666	drought-inducibility
GmPAO5	MBS	CAACTG	1568	drought-inducibility
GmPAO5	MBS	CAACTG	1960	drought-inducibility
GmPAO5	P-box	CCTTTTG	969	gibberellin-responsive
GmPAO5	CGTCA-motif	CGTCA	1513	MeJA-responsive
GmPAO5	TGACG-motif	TGACG	1513	MeJA-responsive
GmPAO5	WUN-motif	AAATTTCCT	235	wound-responsive
GmPAO6	ABRE	TACGGTC	316	abscisic acid responsive
GmPAO6	ABRE	ACGTG	1203	abscisic acid responsive
GmPAO6	ABRE	ACGTG	1597	abscisic acid responsive
GmPAO6	ARE	AAACCA	1310	anaerobic induction
GmPAO6	circadian	CAAAGATATC	681	circadian control
GmPAO6	circadian	CAAAGATATC	1012	circadian control
GmPAO6	MBS	CAACTG	1860	drought-inducibility
GmPAO6	GCN4_motif	TGAGTCA	1531	endosperm expression
GmPAO6	CGTCA-motif	CGTCA	727	MeJA-responsive
GmPAO6	CGTCA-motif	CGTCA	1805	MeJA-responsive
GmPAO6	TGACG-motif	TGACG	727	MeJA-responsive
GmPAO6	TGACG-motif	TGACG	1805	MeJA-responsive
GmPAO6	CAT-box	GCCACT	1800	meristem expression
GmPAO6	TCA-element	CCATCTTTTT	177	salicylic acid responsive
GmPAO7	ARE	AAACCA	145	anaerobic induction
GmPAO7	ARE	AAACCA	1225	anaerobic induction
GmPAO7	GC-motif	CCCCCG	1174	anaerobic induction
GmPAO7	TGA-element	AACGAC	693	auxin-responsive
GmPAO7	GARE-motif	TCTGTTG	1982	gibberellin-responsive
GmPAO7	CAT-box	GCCACT	1000	meristem expression
GmPAO7	TCA-element	CCATCTTTTT	24	salicylic acid responsive
GmPAO7	O2-site	GATGACATGG	353	zein metabolism regulation
GmPAO8	ARE	AAACCA	634	anaerobic induction
GmPAO8	ARE	AAACCA	691	anaerobic induction
GmPAO8	ARE	AAACCA	758	anaerobic induction
GmPAO8	TC-rich repeats	GTTTTCTTAC	1213	defense and stress responsive
GmPAO8	LTR	CCGAAA	113	low-temperature responsive
GmPAO9	ABRE	GACACGTACGT	1366	abscisic acid responsive
GmPAO9	ABRE	ACGTG	1368	abscisic acid responsive
GmPAO9	ARE	AAACCA	1156	anaerobic induction
GmPAO9	TC-rich repeats	GTTTTCTTAC	421	defense and stress responsive
GmPAO9	MBS	CAACTG	1082	drought-inducibility
GmPAO9	CGTCA-motif	CGTCA	1225	MeJA-responsive
GmPAO9	CGTCA-motif	CGTCA	1399	MeJA-responsive
GmPAO9	CGTCA-motif	CGTCA	1668	MeJA-responsive
GmPAO9	TGACG-motif	TGACG	1225	MeJA-responsive
GmPAO9	TGACG-motif	TGACG	1399	MeJA-responsive
GmPAO9	TGACG-motif	TGACG	1668	MeJA-responsive
GmPAO10	ABRE	ACGTG	1459	abscisic acid responsive
GmPAO10	ABRE	GCAACGTGTC	1586	abscisic acid responsive
GmPAO10	ABRE	CACGTG	1588	abscisic acid responsive
GmPAO10	ABRE	ACGTG	1589	abscisic acid responsive
GmPAO10	ARE	AAACCA	967	anaerobic induction
GmPAO10	ARE	AAACCA	1659	anaerobic induction
GmPAO10	ARE	AAACCA	1742	anaerobic induction
GmPAO10	ARE	AAACCA	1832	anaerobic induction
GmPAO10	ARE	AAACCA	1962	anaerobic induction
GmPAO10	TGA-box	TGACGTAA	1424	auxin-responsive
GmPAO10	circadian	CAAAGATATC	874	circadian control
GmPAO10	circadian	CAAAGATATC	1519	circadian control
GmPAO10	TC-rich repeats	GTTTTCTTAC	583	defense and stress responsive
GmPAO10	CGTCA-motif	CGTCA	110	MeJA-responsive
GmPAO10	CGTCA-motif	CGTCA	1143	MeJA-responsive
GmPAO10	CGTCA-motif	CGTCA	1427	MeJA-responsive
GmPAO10	CGTCA-motif	CGTCA	1992	MeJA-responsive
GmPAO10	TGACG-motif	TGACG	110	MeJA-responsive
GmPAO10	TGACG-motif	TGACG	1143	MeJA-responsive
GmPAO10	TGACG-motif	TGACG	1427	MeJA-responsive
GmPAO10	TGACG-motif	TGACG	1992	MeJA-responsive
GmPAO10	TCA-element	CCATCTTTTT	1033	salicylic acid responsive
GmPAO11	ABRE	ACGTG	193	abscisic acid responsive
GmPAO11	ABRE	ACGTG	1498	abscisic acid responsive
GmPAO11	ABRE	ACGTG	1704	abscisic acid responsive
GmPAO11	ARE	AAACCA	68	anaerobic induction
GmPAO11	ARE	AAACCA	1880	anaerobic induction
GmPAO11	GCN4_motif	TGAGTCA	1213	endosperm expression
GmPAO11	GARE-motif	TCTGTTG	1966	gibberellin-responsive
GmPAO11	P-box	CCTTTTG	1947	gibberellin-responsive
GmPAO11	P-box	CAACAAACCCCTT	1939	gibberellin-responsive
GmPAO12	ABRE	ACGTG	154	abscisic acid responsive
GmPAO12	ABRE	ACGTG	1103	abscisic acid responsive
GmPAO12	MBS	CAACTG	669	drought-inducibility
GmPAO12	P-box	CCTTTTG	995	gibberellin-responsive
GmPAO12	TGACG-motif	TGACG	152	MeJA-responsive
GmPAO12	CGTCA-motif	CGTCA	152	MeJA-responsive
GmPAO12	HD-Zip 1	CAAT(A/T)ATTG	1651	palisade mesophyll cell differentiation
GmPAO12	O2-site	GATGATGTGG	1279	zein metabolism regulation
GmPAO13	ABRE	CACGTG	1417	abscisic acid responsive
GmPAO13	ABRE	ACGTG	1418	abscisic acid responsive
GmPAO13	ABRE	ACGTG	1994	abscisic acid responsive
GmPAO13	ARE	AAACCA	1021	anaerobic induction
GmPAO13	ARE	AAACCA	1173	anaerobic induction
GmPAO13	GARE-motif	TCTGTTG	1125	gibberellin-responsive
GmPAO13	LTR	CCGAAA	1923	low-temperature responsive
GmPAO13	CGTCA-motif	CGTCA	1587	MeJA-responsive
GmPAO13	CGTCA-motif	CGTCA	1745	MeJA-responsive
GmPAO13	TGACG-motif	TGACG	1587	MeJA-responsive
GmPAO13	TGACG-motif	TGACG	1745	MeJA-responsive
GmPAO13	TCA-element	CCATCTTTTT	1969	salicylic acid responsive
GmPAO14	ABRE	ACGTG	1410	abscisic acid responsive
GmPAO14	ARE	AAACCA	415	anaerobic induction
GmPAO14	GC-motif	CCCCCG	268	anaerobic induction
GmPAO14	GC-motif	CCCCCG	1385	anaerobic induction
GmPAO14	circadian	CAAAGATATC	427	circadian control
GmPAO14	GCN4_motif	TGAGTCA	1896	endosperm expression
GmPAO15	ARE	AAACCA	1394	anaerobic induction
GmPAO15	TGA-element	AACGAC	1891	auxin-responsive
GmPAO15	TC-rich repeats	GTTTTCTTAC	891	defense and stress responsive
GmPAO15	P-box	CCTTTTG	1534	gibberellin-responsive
GmPAO15	TGACG-motif	TGACG	1214	MeJA-responsive
GmPAO15	TGACG-motif	TGACG	1425	MeJA-responsive
GmPAO15	TGACG-motif	TGACG	1739	MeJA-responsive
GmPAO15	CGTCA-motif	CGTCA	1214	MeJA-responsive
GmPAO15	CGTCA-motif	CGTCA	1425	MeJA-responsive
GmPAO15	CGTCA-motif	CGTCA	1739	MeJA-responsive
GmPAO16	ABRE	TACGTGTC	370	abscisic acid responsive
GmPAO16	ABRE	ACGTG	371	abscisic acid responsive
GmPAO16	ABRE	CACGTG	1080	abscisic acid responsive
GmPAO16	ABRE	ACGTG	1081	abscisic acid responsive
GmPAO16	ABRE	ACGTG	1636	abscisic acid responsive
GmPAO16	ABRE	TACGTGTC	1988	abscisic acid responsive
GmPAO16	ABRE	ACGTG	1989	abscisic acid responsive
GmPAO16	ARE	AAACCA	1912	anaerobic induction
GmPAO16	TGA-element	AACGAC	768	auxin-responsive
GmPAO16	MBS	CAACTG	1111	drought-inducibility
GmPAO16	GARE-motif	TCTGTTG	376	gibberellin-responsive
GmPAO16	CGTCA-motif	CGTCA	37	MeJA-responsive
GmPAO16	CGTCA-motif	CGTCA	1561	MeJA-responsive
GmPAO16	TGACG-motif	TGACG	37	MeJA-responsive
GmPAO16	TGACG-motif	TGACG	1561	MeJA-responsive
GmPAO16	TCA-element	CCATCTTTTT	801	salicylic acid responsive
