# Supplementary material for: Genome-Wide Analysis of Soybean Polyamine Oxidase Genes Reveals Their Roles in Flower Development and Response to Abiotic Stress
Source: Plants (Basel). 2025 Jun 18;14(12):1867. doi: 10.3390/plants14121867 (PMC12196569; doi:10.3390/plants14121867)
Supplement: Supplementary file 1 [file plants-14-01867-s001.zip › Table S4.xlsx]

## Sheet: Sheet1
Table S4. Expression data of GmPAOs under cold stress.
	conrol-1	conrol-2	conrol-3	0 h-1	0 h-2	0 h-3	24 h-1	24 h-2	24 h-3
GmPAO1	96	58	62	54	78	41	57	47	72
GmPAO2	1	3	2	0	5	3	250	275	340
GmPAO3	2584	2185	2511	2896	2636	2458	3240	2585	2759
GmPAO4	25560	28682	26799	24792	26323	28430	14589	14097	16854
GmPAO5	228	316	277	235	272	173	136	135	156
GmPAO6	456	373	397	337	427	417	294	349	348
GmPAO7	13	0	6	33	8	14	502	669	898
GmPAO9	1827	1566	1787	2360	2216	2056	36029	34364	34346
GmPAO10	2816	2177	2535	2890	2534	2488	6303	4767	4433
GmPAO11	6409	5053	4292	5464	4126	3849	11788	10007	9506
GmPAO12	494	618	408	384	327	347	458	349	299
GmPAO13	13	11	5	12	8	8	69	80	85
GmPAO14	13	27	22	0	16	13	93	47	35
GmPAO15	1469	1192	1247	2021	2002	1396	122593	107218	102532
GmPAO16	1539	1307	1271	2296	1822	1745	45896	41287	49529
