# Supplementary material for: Genome-Wide Analysis of Soybean Polyamine Oxidase Genes Reveals Their Roles in Flower Development and Response to Abiotic Stress
Source: Plants (Basel). 2025 Jun 18;14(12):1867. doi: 10.3390/plants14121867 (PMC12196569; doi:10.3390/plants14121867)
Supplement: Supplementary file 1 [file plants-14-01867-s001.zip › Table S5.xlsx]

## Sheet: Sheet1
Table S5. Expression data of GmPAOs under drought stress.
	DRO_CT_R_1	DRO_CT_R_2	DRO_CT_R_3	DRO_5D_R_1	DRO_5D_R_2	DRO_5D_R_3	DRO_6D_R_1	DRO_6D_R_2	DRO_6D_R_3	DRO_REC_R_1	DRO_REC_R_2	DRO_REC_R_3	DRO_CT_L_1	DRO_CT_L_2	DRO_CT_L_3	DRO_5D_L_1	DRO_5D_L_2	DRO_5D_L_3	DRO_6D_L_1	DRO_6D_L_2	DRO_6D_L_3	DRO_REC_L_1	DRO_REC_L_2	DRO_REC_L_3
GmPAO1	1.9	1.3	1.45	3.78	3.25	4.82	3.44	3.63	2.87	0	1.04	0	0.16	0.17	0.63	0.96	0.71	1.41	2.47	1.81	2.4	0	0.48	0
GmPAO2	6.2	5.52	6.03	4.28	2.64	3.27	4.8	4.8	5.36	5	3.95	4.84	0	0.38	0.14	1.91	2.99	2.44	3.81	3.03	2.88	1.63	1.57	0.16
GmPAO3	27.05	26.94	27.17	31.28	29.48	30.85	32.03	33.67	32.15	22.82	20.11	17.35	23.4	24.93	23.87	42.43	38.54	38.3	47.27	44.64	46.41	20.54	21.77	18.19
GmPAO4	19.18	21.31	20.54	53.07	49.43	56.37	53.6	55.8	57.18	12.27	13.09	10.85	72.42	69.09	69.21	76.42	77.9	74.17	84.6	88.68	86.91	71.91	73.57	84.44
GmPAO5	13.46	12.65	14.78	9.05	8.33	8.49	8.18	7.63	8.59	20.03	18.61	19.44	2.18	2.39	2.91	1.21	1.68	1.34	0.6	0.83	1.04	5.48	5.92	5.65
GmPAO6	16.52	18.03	16.12	31.16	29.32	29.48	31.19	29.47	29.99	15.22	12.93	15.37	11.18	9.34	10.63	12.55	14.58	13.03	26.11	28.52	26.8	11.17	8.58	12.24
GmPAO7	2.09	2.76	2.88	1.9	1.72	2.93	4.86	5.2	4.34	0.67	2.38	0.94	0.87	0.13	0.72	0.12	0.65	0.72	2.02	3.13	1.66	0.4	0.14	0
GmPAO8	7.08	6.63	6.84	4.19	4.95	3.59	5.57	4.43	4.52	14.68	16.01	6.07	0.11	0.03	0.17	0.2	0.25	0.12	0.39	0	0.86	0.18	0.12	0.4
GmPAO9	24.53	25.01	25.68	31.79	28.16	28.66	35	37.11	38.4	31.78	24.99	24.24	25.94	24.35	24.87	24.1	25.92	25.32	38.44	35.81	35.89	30.63	27.28	26.82
GmPAO10	29.42	27.68	30.03	38.02	37.59	38.7	42.99	40.42	42.46	25.69	22.79	24.42	29.3	29.33	27.93	38.84	32.5	34.43	49.86	45.83	46.87	23.72	25.64	20.87
GmPAO11	5.34	4.17	3.68	5.59	4.94	5.82	6.87	7.01	6.75	2.81	2.81	2.5	29.19	27.11	28.45	10.91	11.2	10.13	14.32	12.48	11.41	38.24	38.57	39.47
GmPAO12	8.71	9.72	10.17	5.35	4.95	4.7	5.05	5.36	5.48	9.54	9.77	11.07	4.87	4.22	4.8	1.13	1.13	0.98	0.91	1.34	1.18	12.24	10.54	10.49
GmPAO13	3.55	3.85	3.1	3.37	3.79	2.91	5.65	6.47	5.4	3.11	4.13	0.63	0	0.41	0.13	0.08	0	0	0.19	0	0	0	0	0
GmPAO14	3.88	3.71	4.02	2.6	1.77	1.7	2.28	3.01	2.54	5.98	5.83	4.91	0.24	0.5	0.33	0.28	0.17	0.21	0.06	0.2	0.23	1.87	1.6	0.98
GmPAO15	44.11	42.13	42.15	33.35	32.24	31.05	46.39	46.42	48.73	36.83	32.28	32.24	25.71	26.27	23.42	20.91	21.85	24.71	37.82	37.88	25.14	29.87	29.42	30.14
GmPAO16	5.55	6.79	5.46	22.82	24.96	23.24	23.96	24.66	24.62	2.56	3.06	0	12.85	12.07	12.4	21.22	21.88	22.11	28.97	29.04	27.11	7.37	6.71	7.18
